# Supplementary material for: The bZIP gene family in watermelon: genome-wide identification and expression analysis under cold stress and root-knot nematode infection
Source: PeerJ. 2019 Oct 16;7:e7878. doi: 10.7717/peerj.7878 (PMC6800529; doi:10.7717/peerj.7878)
Supplement: Supplemental Information 7 [file peerj-07-7878-s007.xlsx]

## Sheet: cold-metalion
Nomenclature	CGD	CK_fpkm	MT_fpkm	Cold_fpkm	MT-C_fpkm
ClabZIP1	Cla005880	0	0	0	0.515
ClabZIP2	Cla000383	16.345	11.835	12.13	8.835
ClabZIP3	Cla014048	4.015	0	0.98	0.585
ClabZIP4	Cla014195	25.825	31.32	49.39	54.97
ClabZIP5	Cla014247	0	0	0	0
ClabZIP6	Cla015627	9.44	7.905	1.53	7.645
ClabZIP7	Cla015828	44.96	41.955	45.41	44.405
ClabZIP8	Cla015873	26.81	27.005	32.21	59.595
ClabZIP9	Cla015874	14.755	14.7	30.255	42.43
ClabZIP10	Cla016019	14.175	16.945	9.32	11.445
ClabZIP11	Cla020278	17.54	16.76	20.925	16.46
ClabZIP12	Cla019809	12.445	13.445	40.805	33.49
ClabZIP13	Cla013418	14.52	12.68	4.08	10.47
ClabZIP14	Cla008649	0.11	0.215	0	0
ClabZIP15	Cla008141	0	0	0	0
ClabZIP16	Cla011083	4.95	4.34	4.48	8.205
ClabZIP17	Cla012295	0	0	0	0
ClabZIP18	Cla021184	8.32	7.045	10.465	18.095
ClabZIP19	Cla021868	11.67	13.245	19.665	15.73
ClabZIP20	Cla021871	6.15	7.67	9.235	10.375
ClabZIP21	Cla004308	13.535	9.425	4.305	4.82
ClabZIP22	Cla020959	0	0.325	0.475	0.63
ClabZIP23	Cla020795	6.945	3.595	1.88	0.97
ClabZIP24	Cla020334	2.195	2.445	0.61	0.68
ClabZIP25	Cla009958	0	0	0	0
ClabZIP26	Cla007293	25.93	25.62	28.59	36.74
ClabZIP27	Cla014572	108.1	77.96	46.705	56.03
ClabZIP28	Cla014501	2.455	2.21	3.05	3.405
ClabZIP29	Cla010797	1.425	0	0	0
ClabZIP30	Cla007950	0	0	0	0
ClabZIP31	Cla007982	1.39	0.305	1.795	2.36
ClabZIP32	Cla013824	6.795	8.865	8.055	9
ClabZIP33	Cla013813	10.605	6.175	9.395	9.575
ClabZIP34	Cla013666	22.87	21.365	9.71	7.65
ClabZIP35	Cla022056	5.885	9.075	1.8	3.95
ClabZIP36	Cla022235	13.005	12.72	9.63	7.945
ClabZIP37	Cla022315	23.405	27.635	7.44	14.845
ClabZIP38	Cla022469	33.075	32.14	61.4	53.625
ClabZIP39	Cla022580	14.385	16.88	19.4	16.355
ClabZIP40	Cla022644	0	0.67	0.435	0
ClabZIP41	Cla015138	0	1.07	0	0
ClabZIP42	Cla014803	21.08	17.36	22.05	20.985
ClabZIP43	Cla015019	28.425	25.695	16.575	15.5
ClabZIP44	Cla016247	6.895	0	0	0
ClabZIP45	Cla008839	24.825	29.02	15.56	17.425
ClabZIP46	Cla008917	0	0	0	0
ClabZIP47	Cla017361	95.63	100.855	151.01	158.165
ClabZIP48	Cla002873	15.3	14.92	18.435	29.025
ClabZIP49	Cla017444	9.425	9.845	11.15	13.665
ClabZIP50	Cla017522	0	0	0	0
ClabZIP51	Cla017696	1.355	1.3	0.825	0.515
ClabZIP52	Cla017709	2.26	2.35	10.255	10.27
ClabZIP53	Cla011901	12.74	11.7	11.905	15.78
ClabZIP54	Cla022943	8.13	7.655	3.935	5.15
ClabZIP55	Cla023140	0	0	0	0
ClabZIP56	Cla023348	9.445	7.6	4.94	10.76
ClabZIP57	Cla023484	12.54	9.12	36.32	68.2
ClabZIP58	Cla016491	6.46	4.385	1.82	1.575
ClbZIP59	Cla016581	120.555	69.615	55.575	47.61
ClabZIP60	Cla013375	0	0.275	0	0
ClabZIP61	Cla018535	0	0	0	0
ClabZIP62	Cla009927	6.065	8.095	3.425	4.185

## Sheet: ClabZIPs in watermelon root
Nomenclature	CGD	CK-r-1_FPKM	CK-r-2_FPKM	CK-r-3_FPKM	CK FPKM	RKN-r-1_FPKM	RKN-r-2_FPKM	RKN-r-3_FPKM	RKN FPKM	RL-r-1_FPKM	RL-r-2_FPKM	RL-r-3_FPKM	RL FPKM	RR-r-1_FPKM	RR-r-2_FPKM	RR-r-3_FPKM	RR FPKM	GO_annotation
ClabZIP1	Cla005880	16.4522	8.86786	14.3382	13.2194	15.9443	12.8541	18.4051	15.7345	18.8197	16.9628	16.2587	17.347	12.8917	8.83446	20.7863	14.1708	Biological Process: response to superoxide (GO:0000303);; Molecular Function: transcription factor activity, sequence-specific DNA binding (GO:0003700);; Cellular Component: nucleus (GO:0005634);; Biological Process: regulation of transcription, DNA-templated (GO:0006355);; Biological Process: regulation of cellular amino acid metabolic process (GO:0006521);; Biological Process: cell death (GO:00…
ClabZIP2	Cla000383	19.3921	16.5359	17.3848	17.7709	19.1621	17.6484	16.2862	17.6989	20.1227	20.659	20.478	20.4199	15.4249	18.9546	19.138	17.8392	Biological Process: response to superoxide (GO:0000303);; Molecular Function: transcription factor activity, sequence-specific DNA binding (GO:0003700);; Molecular Function: protein binding (GO:0005515);; Cellular Component: nucleus (GO:0005634);; Biological Process: circadian rhythm (GO:0007623);; Biological Process: cell death (GO:0008219);; Biological Process: response to xenobiotic stimulus (…
ClabZIP3	Cla014048	14.1508	10.6537	13.8663	12.8903	13.4198	14.8629	11.6674	13.3167	14.5568	17.4375	16.2844	16.0929	14.0879	12.7244	14.368	13.7268	Molecular Function: DNA binding (GO:0003677);; Molecular Function: transcription factor activity, sequence-specific DNA binding (GO:0003700);; Molecular Function: binding (GO:0005488);; Cellular Component: nucleus (GO:0005634);; Biological Process: regulation of cellular amino acid metabolic process (GO:0006521);; Biological Process: cellular response to starvation (GO:0009267);; Biological Proce…
ClabZIP4	Cla014195	35.9154	43.1194	38.1576	39.0641	40.2993	36.9694	36.6667	37.9785	44.083	38.9027	41.2498	41.4118	39.8041	38.9548	36.1437	38.3009	Molecular Function: DNA binding (GO:0003677);; Molecular Function: transcription factor activity, sequence-specific DNA binding (GO:0003700);; Cellular Component: nucleus (GO:0005634);; Biological Process: regulation of transcription, DNA-templated (GO:0006355);; Biological Process: response to stress (GO:0006950);; Biological Process: signal transduction (GO:0007165);; Biological Process: respon…
ClabZIP5	Cla014247	43.1603	24.8271	35.2834	34.4236	35.5739	33.9509	25.9222	31.8157	44.1222	42.7852	41.0181	42.6419	36.1551	25.3844	35.038	32.1925	Biological Process: response to superoxide (GO:0000303);; Molecular Function: transcription factor activity, sequence-specific DNA binding (GO:0003700);; Cellular Component: nucleus (GO:0005634);; Cellular Component: cytoplasm (GO:0005737);; Biological Process: regulation of transcription, DNA-templated (GO:0006355);; Biological Process: regulation of cellular amino acid metabolic process (GO:000…
ClabZIP6	Cla015627	7.46521	4.04712	5.45908	5.65714	6.75015	4.02538	5.29961	5.35838	3.01354	5.08059	4.07822	4.05745	4.57275	2.1253	4.84522	3.84776	Molecular Function: DNA binding (GO:0003677);; Molecular Function: transcription factor activity, sequence-specific DNA binding (GO:0003700);; Molecular Function: protein binding (GO:0005515);; Cellular Component: nucleus (GO:0005634);; Biological Process: regulation of transcription, DNA-templated (GO:0006355);; Biological Process: signal transduction (GO:0007165);; Biological Process: response …
ClabZIP7	Cla015828	29.9512	28.2418	29.0377	29.0769	27.1926	26.9494	26.6292	26.9237	28.0361	26.5627	26.87	27.1563	24.5357	25.1248	26.5523	25.4043	Molecular Function: transcription factor activity, sequence-specific DNA binding (GO:0003700);; Biological Process: regulation of transcription, DNA-templated (GO:0006355);; Molecular Function: sequence-specific DNA binding (GO:0043565);; Biological Process: cellular response to zinc ion (GO:0071294);;
ClabZIP8	Cla015873	28.1534	25.2491	36.5973	29.9999	36.1654	33.9699	40.6835	36.9396	31.5886	31.5771	34.9081	32.6913	35.2165	30.1103	34.6919	33.3396	Molecular Function: DNA binding (GO:0003677);; Molecular Function: transcription factor activity, sequence-specific DNA binding (GO:0003700);; Cellular Component: nucleus (GO:0005634);; Cellular Component: cytosol (GO:0005829);; Biological Process: regulation of transcription, DNA-templated (GO:0006355);; Biological Process: sulfate transport (GO:0008272);; Biological Process: DNA mediated transf…
ClabZIP9	Cla015874	10.2831	7.93606	10.3168	9.51197	14.0557	11.372	13.2665	12.8981	9.69343	11.2526	10.6854	10.5438	10.1102	8.17674	11.7173	10.0014	Molecular Function: transcription factor activity, sequence-specific DNA binding (GO:0003700);; Cellular Component: nucleus (GO:0005634);; Cellular Component: cytosol (GO:0005829);; Biological Process: regulation of transcription, DNA-templated (GO:0006355);; Biological Process: sulfate transport (GO:0008272);; Biological Process: DNA mediated transformation (GO:0009294);; Biological Process: res…
ClabZIP10	Cla016019	55.8587	47.4187	49.1932	50.8235	48.3489	50.5739	38.7181	45.8803	59.7157	59.2823	61.5951	60.1977	46.6083	39.2515	48.5259	44.7952	Molecular Function: protein binding (GO:0005515);; Cellular Component: nucleus (GO:0005634);; Biological Process: response to water deprivation (GO:0009414);; Biological Process: response to light stimulus (GO:0009416);; Biological Process: response to salt stress (GO:0009651);; Biological Process: abscisic acid-activated signaling pathway (GO:0009738);; Biological Process: glucose mediated signa…
ClabZIP11	Cla020278	15.4836	20.2654	13.9404	16.5631	13.4138	21.1114	18.352	17.6257	15.4374	19.4264	19.8454	18.2364	14.0348	18.4911	20.4669	17.6643	Molecular Function: transcription factor activity, sequence-specific DNA binding (GO:0003700);; Biological Process: regulation of transcription, DNA-templated (GO:0006355);; Molecular Function: sequence-specific DNA binding (GO:0043565);; Biological Process: cellular response to zinc ion (GO:0071294);;
ClabZIP12	Cla019809	7.48037	11.1139	9.21486	9.26973	7.59825	8.38691	8.34068	8.10861	13.339	11.4691	10.5427	11.7836	10.0975	11.019	9.38944	10.1686	Molecular Function: transcription factor activity, sequence-specific DNA binding (GO:0003700);; Molecular Function: binding (GO:0005488);; Cellular Component: nucleus (GO:0005634);; Biological Process: response to water deprivation (GO:0009414);; Biological Process: photomorphogenesis (GO:0009640);; Biological Process: response to salt stress (GO:0009651);; Biological Process: gibberellin biosynt…
ClabZIP13	Cla013418	3.39642	1.99595	2.4714	2.62126	5.22251	4.24103	4.52089	4.66148	2.88113	3.56168	3.58484	3.34255	3.64539	2.54895	3.47131	3.22188	Molecular Function: transcription factor activity, sequence-specific DNA binding (GO:0003700);; Cellular Component: nucleus (GO:0005634);; Biological Process: regulation of transcription, DNA-templated (GO:0006355);; Biological Process: sulfate transport (GO:0008272);; Biological Process: DNA mediated transformation (GO:0009294);; Biological Process: photomorphogenesis (GO:0009640);; Biological P…
ClabZIP14	Cla008649	37.9782	35.7988	40.9066	38.2279	38.3273	35.2242	37.2735	36.9417	37.1953	37.1731	34.2729	36.2138	37.4445	34.4708	43.3318	38.4157	Biological Process: MAPK cascade (GO:0000165);; Molecular Function: DNA binding (GO:0003677);; Molecular Function: transcription factor activity, sequence-specific DNA binding (GO:0003700);; Molecular Function: calmodulin binding (GO:0005516);; Cellular Component: nucleus (GO:0005634);; Cellular Component: cytoplasm (GO:0005737);; Biological Process: transcription, DNA-templated (GO:0006351);; Bi…
ClabZIP15	Cla008141	0	0	0	0	0	0	0	0	0	0	0	0	0	0	0	0	Molecular Function: transcription factor activity, sequence-specific DNA binding (GO:0003700);; Cellular Component: nucleus (GO:0005634);; Biological Process: regulation of transcription, DNA-templated (GO:0006355);; Biological Process: signal transduction (GO:0007165);; Biological Process: sulfate transport (GO:0008272);; Biological Process: DNA mediated transformation (GO:0009294);; Biological …
ClabZIP16	Cla011083	5.45204	6.66675	5.32919	5.81599	6.55795	5.98054	5.30893	5.94914	8.19205	5.74934	6.2819	6.7411	6.89138	5.68852	5.96522	6.18171	Molecular Function: DNA binding (GO:0003677);; Molecular Function: transcription factor activity, sequence-specific DNA binding (GO:0003700);; Cellular Component: nucleus (GO:0005634);; Biological Process: regulation of transcription, DNA-templated (GO:0006355);; Biological Process: response to xenobiotic stimulus (GO:0009410);; Biological Process: hormone-mediated signaling pathway (GO:0009755);…
ClabZIP17	Cla012295	0	0.864053	0.356342	0.406798	0.636193	0.841969	0.431217	0.63646	0.373665	0.257289	0	0.210318	0.272106	0.723779	0.716742	0.570876	--
ClabZIP18	Cla021184	112.785	100.61	110.126	107.84	108.529	103.898	141.958	118.128	107.567	123.327	120.886	117.26	118.642	97.7866	114.939	110.456	Molecular Function: transcription factor activity, sequence-specific DNA binding (GO:0003700);; Molecular Function: protein binding (GO:0005515);; Cellular Component: nucleus (GO:0005634);; Cellular Component: cytoplasm (GO:0005737);; Biological Process: regulation of transcription, DNA-templated (GO:0006355);; Biological Process: response to stress (GO:0006950);; Biological Process: response to …
ClabZIP19	Cla021868	14.3706	17.0423	16.4655	15.9594	15.3656	15.2102	17.46	16.0119	16.7064	17.3217	18.9586	17.6622	16.814	15.468	16.9972	16.4264	Molecular Function: DNA binding (GO:0003677);; Molecular Function: transcription factor activity, sequence-specific DNA binding (GO:0003700);; Molecular Function: protein binding (GO:0005515);; Cellular Component: nucleus (GO:0005634);; Biological Process: regulation of transcription, DNA-templated (GO:0006355);; Biological Process: response to xenobiotic stimulus (GO:0009410);; Biological Proces…
ClabZIP20	Cla021871	9.94438	9.84104	9.43242	9.73928	8.61192	10.5502	10.2179	9.79332	6.85125	11.3698	6.41446	8.21183	9.35751	8.52994	8.70761	8.86502	Molecular Function: DNA binding (GO:0003677);; Molecular Function: transcription factor activity, sequence-specific DNA binding (GO:0003700);; Cellular Component: nucleus (GO:0005634);; Biological Process: regulation of transcription, DNA-templated (GO:0006355);; Biological Process: response to xenobiotic stimulus (GO:0009410);; Biological Process: endoplasmic reticulum unfolded protein response …
ClabZIP21	Cla004308	13.7663	12.4828	11.0195	12.4229	14.0252	12.7289	12.9131	13.2224	15.355	15.4325	16.1249	15.6375	14.1609	12.3583	13.9927	13.504	Molecular Function: transcription factor activity, sequence-specific DNA binding (GO:0003700);; Molecular Function: protein binding (GO:0005515);; Biological Process: transcription, DNA-templated (GO:0006351);; Biological Process: regulation of transcription, DNA-templated (GO:0006355);; Molecular Function: sequence-specific DNA binding (GO:0043565);; Biological Process: regulation of cellular pr…
ClabZIP22	Cla020959	0.985189	0.253865	0.942355	0.727136	1.11821	0.361398	0.593678	0.691096	0.515176	1.20088	0.731266	0.815776	0.832101	0.327018	0.360548	0.506556	Molecular Function: double-stranded DNA binding (GO:0003690);; Molecular Function: transcription factor activity, sequence-specific DNA binding (GO:0003700);; Molecular Function: protein binding (GO:0005515);; Cellular Component: nucleus (GO:0005634);; Biological Process: mRNA export from nucleus (GO:0006406);; Biological Process: positive regulation of cell proliferation (GO:0008284);; Biologica…
ClabZIP23	Cla020795	40.4486	27.9837	28.1366	32.1897	40.0812	36.3614	35.3921	37.2782	33.5439	41.3446	33.195	36.0278	30.0678	27.2263	30.5559	29.2833	Molecular Function: DNA binding (GO:0003677);; Molecular Function: transcription factor activity, sequence-specific DNA binding (GO:0003700);; Cellular Component: nucleus (GO:0005634);; Biological Process: regulation of cellular amino acid metabolic process (GO:0006521);; Biological Process: cellular response to starvation (GO:0009267);; Biological Process: response to bacterium (GO:0009617);; Bi…
ClabZIP24	Cla020334	3.40544	8.76669	6.07716	6.0831	2.97077	4.33416	3.55783	3.62092	3.37703	9.16827	5.20738	5.91756	4.15901	7.2943	4.07088	5.17473	Biological Process: response to superoxide (GO:0000303);; Molecular Function: transcription factor activity, sequence-specific DNA binding (GO:0003700);; Cellular Component: nucleus (GO:0005634);; Cellular Component: cytoplasm (GO:0005737);; Biological Process: regulation of transcription, DNA-templated (GO:0006355);; Biological Process: regulation of cellular amino acid metabolic process (GO:000…
ClabZIP25	Cla009958	0.518041	0	0.497694	0.338578	0.192863	0.144174	0.890042	0.409026	0.42419	0.695419	0.506207	0.541939	0.413425	0.489806	0.682119	0.52845	Molecular Function: DNA binding (GO:0003677);; Molecular Function: transcription factor activity, sequence-specific DNA binding (GO:0003700);; Cellular Component: nucleus (GO:0005634);; Cellular Component: cytoplasm (GO:0005737);; Biological Process: regulation of cellular amino acid metabolic process (GO:0006521);; Biological Process: cellular response to starvation (GO:0009267);; Biological Pro…
ClabZIP26	Cla007293	27.9138	24.4721	25.3972	25.9277	28.2233	25.4292	30.0355	27.896	24.5435	25.8094	23.5101	24.621	24.6871	25.4961	24.9348	25.0394	Molecular Function: transcription factor activity, sequence-specific DNA binding (GO:0003700);; Cellular Component: nucleus (GO:0005634);; Biological Process: regulation of transcription, DNA-templated (GO:0006355);; Biological Process: sulfate transport (GO:0008272);; Biological Process: DNA mediated transformation (GO:0009294);; Biological Process: response to xenobiotic stimulus (GO:0009410);;…
ClabZIP27	Cla014572	102.353	87.613	87.8494	92.605	93.5131	77.9726	90.6702	87.3853	98.0304	105.557	99.7904	101.126	107.051	92.7611	108.765	102.859	Molecular Function: DNA binding (GO:0003677);; Molecular Function: transcription factor activity, sequence-specific DNA binding (GO:0003700);; Cellular Component: nucleus (GO:0005634);; Biological Process: regulation of cellular amino acid metabolic process (GO:0006521);; Biological Process: cellular response to starvation (GO:0009267);; Biological Process: response to bacterium (GO:0009617);; Bi…
ClabZIP28	Cla014501	84.4467	97.0574	79.9084	87.1375	83.1659	75.4877	79.5583	79.404	109.214	133.776	89.0121	110.667	78.2764	79.3434	87.5105	81.7101	Biological Process: MAPK cascade (GO:0000165);; Molecular Function: DNA binding (GO:0003677);; Molecular Function: transcription factor activity, sequence-specific DNA binding (GO:0003700);; Molecular Function: calmodulin binding (GO:0005516);; Cellular Component: nucleus (GO:0005634);; Cellular Component: cytoplasm (GO:0005737);; Biological Process: regulation of transcription, DNA-templated (GO…
ClabZIP29	Cla010797	1.93047	3.61765	1.66396	2.40403	0.763784	0.776506	1.52467	1.02165	3.3011	2.08749	2.60592	2.66484	1.38722	1.25887	1.62014	1.42207	Molecular Function: transcription factor activity, sequence-specific DNA binding (GO:0003700);; Cellular Component: nucleus (GO:0005634);; Biological Process: regulation of transcription, DNA-templated (GO:0006355);; Biological Process: regulation of cellular amino acid metabolic process (GO:0006521);; Biological Process: circadian rhythm (GO:0007623);; Biological Process: cellular response to st…
ClabZIP30	Cla007950	0.7435	0.282874	0.372287	0.46622	0.342823	0.89279	1.0131	0.749573	0.226972	0	0.289101	0.172024	0.716359	0.522257	0.893487	0.710701	Molecular Function: DNA binding (GO:0003677);; Molecular Function: transcription factor activity, sequence-specific DNA binding (GO:0003700);; Cellular Component: nucleus (GO:0005634);; Cellular Component: cytoplasm (GO:0005737);; Biological Process: regulation of cellular amino acid metabolic process (GO:0006521);; Biological Process: cellular response to starvation (GO:0009267);; Biological Pro…
ClabZIP31	Cla007982	4.32249	3.89517	4.49511	4.23759	4.96064	4.67347	4.37737	4.67049	6.44139	5.79252	6.14291	6.12561	7.04563	4.73225	5.50751	5.76179	Biological Process: MAPK cascade (GO:0000165);; Molecular Function: transcription factor activity, sequence-specific DNA binding (GO:0003700);; Molecular Function: calmodulin binding (GO:0005516);; Cellular Component: nucleus (GO:0005634);; Cellular Component: cytoplasm (GO:0005737);; Biological Process: regulation of transcription, DNA-templated (GO:0006355);; Biological Process: protein targeti…
ClabZIP32	Cla013824	58.0804	57.5523	51.8168	55.8165	53.5886	53.7494	48.7076	52.0152	69.3783	64.0906	63.2979	65.589	56.944	58.5369	53.1499	56.2103	Molecular Function: transcription factor activity, sequence-specific DNA binding (GO:0003700);; Molecular Function: binding (GO:0005488);; Cellular Component: nucleus (GO:0005634);; Biological Process: regulation of transcription, DNA-templated (GO:0006355);; Biological Process: signal transduction (GO:0007165);; Biological Process: sulfate transport (GO:0008272);; Biological Process: DNA mediate…
ClabZIP33	Cla013813	17.1229	16.3305	15.2197	16.2244	14.5127	16.2413	14.5015	15.0852	17.1844	14.6887	15.1535	15.6755	16.5358	17.4536	16.5298	16.8398	Biological Process: response to superoxide (GO:0000303);; Molecular Function: DNA binding (GO:0003677);; Molecular Function: transcription factor activity, sequence-specific DNA binding (GO:0003700);; Molecular Function: protein binding (GO:0005515);; Cellular Component: nucleus (GO:0005634);; Biological Process: circadian rhythm (GO:0007623);; Biological Process: cell death (GO:0008219);; Biolog…
ClabZIP34	Cla013666	32.5412	32.1497	27.0766	30.5892	23.0397	31.3214	29.7504	28.0372	29.3953	29.314	31.2004	29.9699	27.3267	30.1108	29.8703	29.1026	Molecular Function: DNA binding (GO:0003677);; Molecular Function: transcription factor activity, sequence-specific DNA binding (GO:0003700);; Molecular Function: protein binding (GO:0005515);; Cellular Component: nucleus (GO:0005634);; Cellular Component: cytoplasm (GO:0005737);; Biological Process: regulation of transcription, DNA-templated (GO:0006355);; Biological Process: circadian rhythm (G…
ClabZIP35	Cla022056	17.2161	14.1138	14.4809	15.2703	15.9329	15.914	15.0271	15.6247	17.274	17.8543	14.9256	16.6847	15.7545	15.255	15.8858	15.6317	Biological Process: MAPK cascade (GO:0000165);; Molecular Function: transcription factor activity, sequence-specific DNA binding (GO:0003700);; Molecular Function: calmodulin binding (GO:0005516);; Cellular Component: nucleus (GO:0005634);; Cellular Component: cytoplasm (GO:0005737);; Biological Process: regulation of transcription, DNA-templated (GO:0006355);; Biological Process: protein targeti…
ClabZIP36	Cla022235	82.9497	92.5141	85.3025	86.9221	85.6898	77.8858	77.553	80.3762	107.045	99.6719	99.036	101.918	96.9622	93.4477	86.52	92.31	Molecular Function: transcription factor activity, sequence-specific DNA binding (GO:0003700);; Cellular Component: nucleus (GO:0005634);; Biological Process: nucleocytoplasmic transport (GO:0006913);; Biological Process: response to xenobiotic stimulus (GO:0009410);; Biological Process: photomorphogenesis (GO:0009640);; Biological Process: hormone-mediated signaling pathway (GO:0009755);; Biolog…
ClabZIP37	Cla022315	4.00139	1.60063	3.91803	3.17335	3.74032	2.65609	6.34609	4.2475	2.62232	3.85993	3.13317	3.20514	3.30285	2.43926	4.41566	3.38592	Molecular Function: double-stranded DNA binding (GO:0003690);; Molecular Function: transcription factor activity, sequence-specific DNA binding (GO:0003700);; Cellular Component: nucleus (GO:0005634);; Biological Process: mRNA export from nucleus (GO:0006406);; Molecular Function: zinc ion binding (GO:0008270);; Biological Process: positive regulation of cell proliferation (GO:0008284);; Biologic…
ClabZIP38	Cla022469	48.7281	51.6625	45.2347	48.5418	40.0674	41.2119	46.9653	42.7482	55.547	55.395	48.6417	53.1946	49.2432	44.5109	45.4114	46.3885	Molecular Function: DNA binding (GO:0003677);; Molecular Function: transcription factor activity, sequence-specific DNA binding (GO:0003700);; Cellular Component: nucleus (GO:0005634);; Biological Process: regulation of transcription, DNA-templated (GO:0006355);; Biological Process: regulation of cellular amino acid metabolic process (GO:0006521);; Biological Process: cellular response to starvat…
ClabZIP39	Cla022580	49.3757	47.698	48.8316	48.6351	48.8644	49.501	46.1976	48.1877	46.8276	47.9466	47.8739	47.5494	49.4806	45.0397	55.3549	49.9584	Molecular Function: DNA binding (GO:0003677);; Molecular Function: transcription factor activity, sequence-specific DNA binding (GO:0003700);; Cellular Component: nucleus (GO:0005634);; Biological Process: response to water deprivation (GO:0009414);; Biological Process: photoperiodism (GO:0009648);; Biological Process: response to salt stress (GO:0009651);; Biological Process: abscisic acid-activ…
ClabZIP40	Cla022644	0.161145	0.334649	0.307057	0.267617	0.425892	0.103049	0.264379	0.26444	0	0.348679	0.283659	0.210779	0.225094	0.292809	0.254308	0.257404	Molecular Function: DNA binding (GO:0003677);; Molecular Function: transcription factor activity, sequence-specific DNA binding (GO:0003700);; Cellular Component: nucleus (GO:0005634);; Biological Process: regulation of cellular amino acid metabolic process (GO:0006521);; Biological Process: cellular response to starvation (GO:0009267);; Biological Process: response to xenobiotic stimulus (GO:000…
ClabZIP41	Cla015138	0.14668	0	0.108058	0.0849127	0	0	0.230701	0.0769003	0.052567	0.049081	0	0.0338827	0.048933	0.074366	0.11687	0.0800563	Molecular Function: transcription factor activity, sequence-specific DNA binding (GO:0003700);; Biological Process: protein targeting to vacuole (GO:0006623);; Biological Process: cellular response to starvation (GO:0009267);; Biological Process: vesicle-mediated transport (GO:0016192);; Molecular Function: sequence-specific DNA binding (GO:0043565);; Biological Process: positive regulation of tr…
ClabZIP42	Cla014803	34.1965	36.5255	38.6999	36.474	32.7967	32.2614	34.1165	33.0582	37.4086	38.6749	32.9913	36.3582	35.9685	39.1792	33.6265	36.2581	Molecular Function: transcription factor activity, sequence-specific DNA binding (GO:0003700);; Molecular Function: binding (GO:0005488);; Cellular Component: nucleus (GO:0005634);; Biological Process: response to water deprivation (GO:0009414);; Biological Process: photomorphogenesis (GO:0009640);; Biological Process: response to salt stress (GO:0009651);; Biological Process: gibberellin biosynt…
ClabZIP43	Cla015019	31.8188	33.1968	29.4374	31.4843	31.1118	30.0893	28.1572	29.7861	35.3463	30.0532	32.605	32.6682	31.8822	30.4719	31.1937	31.1826	Molecular Function: transcription factor activity, sequence-specific DNA binding (GO:0003700);; Molecular Function: binding (GO:0005488);; Cellular Component: nucleus (GO:0005634);; Biological Process: regulation of transcription, DNA-templated (GO:0006355);; Biological Process: sulfate transport (GO:0008272);; Biological Process: DNA mediated transformation (GO:0009294);; Biological Process: res…
ClabZIP44	Cla016247	0.027006	0	0.04403	0.0236787	0.055727	0.030224	0.01693	0.0342937	0.023278	0.059117	0.021382	0.0345923	0	0.071392	0.020873	0.030755	Molecular Function: transcription factor activity, sequence-specific DNA binding (GO:0003700);; Cellular Component: nucleus (GO:0005634);; Cellular Component: cytoplasm (GO:0005737);; Biological Process: regulation of transcription, DNA-templated (GO:0006355);; Biological Process: response to xenobiotic stimulus (GO:0009410);; Biological Process: response to water deprivation (GO:0009414);; Biolo…
ClabZIP45	Cla008839	36.779	35.92	33.7559	35.485	33.7068	36.191	31.9588	33.9522	36.5995	32.8468	34.1375	34.5279	35.5709	33.8717	32.616	34.0195	Molecular Function: transcription factor activity, sequence-specific DNA binding (GO:0003700);; Molecular Function: binding (GO:0005488);; Cellular Component: nucleus (GO:0005634);; Biological Process: regulation of transcription, DNA-templated (GO:0006355);; Molecular Function: sequence-specific DNA binding (GO:0043565);; Biological Process: biological regulation (GO:0065007);; Biological Proces…
ClabZIP46	Cla008917	0.272742	0.853176	0.689364	0.605094	0.780715	0.51368	1.00715	0.767181	0.801332	1.40984	0.795514	1.00223	0.410198	0.668322	1.02186	0.700127	Molecular Function: transcription factor activity, sequence-specific DNA binding (GO:0003700);; Molecular Function: protein binding (GO:0005515);; Cellular Component: nucleus (GO:0005634);; Cellular Component: plasma membrane (GO:0005886);; Biological Process: response to xenobiotic stimulus (GO:0009410);; Biological Process: response to water deprivation (GO:0009414);; Biological Process: photom…
ClabZIP47	Cla017361	65.2849	69.8672	70.6372	68.5965	64.3603	68.8974	77.9875	70.4151	57.426	65.8262	60.643	61.2984	81.4941	74.3017	77.4309	77.7422	Molecular Function: transcription factor activity, sequence-specific DNA binding (GO:0003700);; Cellular Component: nucleus (GO:0005634);; Cellular Component: cytoplasm (GO:0005737);; Biological Process: regulation of cellular amino acid metabolic process (GO:0006521);; Biological Process: protein targeting to vacuole (GO:0006623);; Biological Process: cellular response to starvation (GO:0009267)…
ClabZIP48	Cla002873	85.0758	97.1294	92.0949	91.4334	86.0594	90.4027	91.9003	89.4541	93.5596	90.8467	92.6195	92.342	89.8012	89.1232	91.413	90.1125	Biological Process: MAPK cascade (GO:0000165);; Molecular Function: transcription factor activity, sequence-specific DNA binding (GO:0003700);; Molecular Function: calmodulin binding (GO:0005516);; Cellular Component: nucleus (GO:0005634);; Cellular Component: cytoplasm (GO:0005737);; Biological Process: regulation of transcription, DNA-templated (GO:0006355);; Biological Process: protein targeti…
ClabZIP49	Cla017444	13.3314	13.515	16.3416	14.396	13.2796	13.8234	16.1402	14.4144	16.2582	16.3811	17.9707	16.87	16.694	16.6552	15.0325	16.1272	Molecular Function: DNA binding (GO:0003677);; Molecular Function: binding (GO:0005488);; Cellular Component: nucleus (GO:0005634);; Cellular Component: endoplasmic reticulum (GO:0005783);; Biological Process: signal transduction (GO:0007165);; Biological Process: response to red or far red light (GO:0009639);; Biological Process: post-embryonic development (GO:0009791);; Biological Process: hype…
ClabZIP50	Cla017522	76.4582	88.2856	80.1478	81.6305	75.4973	70.6089	77.8278	74.6447	88.4125	88.4052	88.8142	88.544	88.8626	72.2548	80.7992	80.6389	Biological Process: MAPK cascade (GO:0000165);; Molecular Function: DNA binding (GO:0003677);; Molecular Function: transcription factor activity, sequence-specific DNA binding (GO:0003700);; Molecular Function: calmodulin binding (GO:0005516);; Cellular Component: nucleus (GO:0005634);; Cellular Component: cytoplasm (GO:0005737);; Biological Process: nucleobase-containing compound metabolic proce…
ClabZIP51	Cla017696	5.61395	5.92045	2.37837	4.63759	5.31191	6.10055	4.17839	5.19695	4.84671	5.05195	5.19848	5.03238	4.53135	4.5974	5.45873	4.86249	Molecular Function: transcription factor activity, sequence-specific DNA binding (GO:0003700);; Molecular Function: GTP binding (GO:0005525);; Cellular Component: nucleus (GO:0005634);; Biological Process: regulation of transcription, DNA-templated (GO:0006355);; Biological Process: signal transduction (GO:0007165);; Biological Process: response to xenobiotic stimulus (GO:0009410);; Biological Pr…
ClabZIP52	Cla017709	3.99989	4.1236	8.14882	5.4241	9.03475	5.6213	8.95095	7.869	5.22695	4.86525	5.65346	5.24855	5.01989	4.11634	8.83282	5.98969	Molecular Function: binding (GO:0005488);; Biological Process: cellular process (GO:0009987);;
ClabZIP53	Cla011901	167.167	149.616	155.215	157.333	165.483	166.058	146.067	159.203	143.472	141.571	132.779	139.274	121.263	127.991	129.696	126.317	Biological Process: MAPK cascade (GO:0000165);; Molecular Function: DNA binding (GO:0003677);; Molecular Function: transcription factor activity, sequence-specific DNA binding (GO:0003700);; Molecular Function: calmodulin binding (GO:0005516);; Cellular Component: nucleus (GO:0005634);; Cellular Component: cytoplasm (GO:0005737);; Biological Process: transcription, DNA-templated (GO:0006351);; Bi…
ClabZIP54	Cla022943	13.3113	11.6337	9.86828	11.6045	10.8024	10.301	11.4846	10.8627	13.1661	11.0495	11.1717	11.7958	10.5271	10.2545	11.7009	10.8275	Molecular Function: DNA binding (GO:0003677);; Molecular Function: binding (GO:0005488);; Biological Process: protein glycosylation (GO:0006486);; Biological Process: response to mechanical stimulus (GO:0009612);; Biological Process: calcium-mediated signaling (GO:0019722);; Biological Process: single-organism cellular process (GO:0044763);; Biological Process: regulation of cellular process (GO:…
ClabZIP55	Cla023140	0	0	0.049041	0.016347	0	0	0	0	0	0	0	0	0.140255	0	0	0.0467517	Molecular Function: DNA binding (GO:0003677);; Molecular Function: transcription factor activity, sequence-specific DNA binding (GO:0003700);; Cellular Component: nucleus (GO:0005634);; Biological Process: circadian rhythm (GO:0007623);; Biological Process: response to xenobiotic stimulus (GO:0009410);; Biological Process: response to water deprivation (GO:0009414);; Biological Process: response …
ClabZIP56	Cla023348	6.69665	3.38846	5.73099	5.27203	7.30749	3.88886	5.49831	5.56489	2.32926	5.16699	3.78409	3.76011	5.32366	2.79341	5.12344	4.4135	Molecular Function: transcription factor activity, sequence-specific DNA binding (GO:0003700);; Cellular Component: nucleus (GO:0005634);; Biological Process: regulation of transcription, DNA-templated (GO:0006355);; Biological Process: signal transduction (GO:0007165);; Biological Process: sulfate transport (GO:0008272);; Biological Process: DNA mediated transformation (GO:0009294);; Biological …
ClabZIP57	Cla023484	22.3326	42.6974	40.7362	35.2554	42.3745	28.83	42.91	38.0382	18.5968	21.5157	22.501	20.8712	31.5704	51.5663	24.3633	35.8333	Biological Process: immune system process (GO:0002376);; Biological Process: defense response (GO:0006952);; Biological Process: ER-nucleus signaling pathway (GO:0006984);; Biological Process: metabolic process (GO:0008152);; Biological Process: hormone-mediated signaling pathway (GO:0009755);; Biological Process: response to endoplasmic reticulum stress (GO:0034976);; Cellular Component: intrace…
ClabZIP58	Cla016491	9.49025	8.62062	9.70117	9.27068	9.21977	11.1215	9.44394	9.92839	12.0784	13.5652	13.584	13.0759	12.2286	7.12071	10.3365	9.89526	Molecular Function: DNA binding (GO:0003677);; Molecular Function: transcription factor activity, sequence-specific DNA binding (GO:0003700);; Cellular Component: nucleus (GO:0005634);; Biological Process: regulation of transcription, DNA-templated (GO:0006355);; Biological Process: response to water deprivation (GO:0009414);; Biological Process: response to bacterium (GO:0009617);; Biological Pr…
ClbZIP59	Cla016581	46.4169	44.8058	40.5384	43.9204	63.2408	63.6816	58.0425	61.6549	48.6745	37.85	31.7729	39.4324	52.2436	41.2062	44.0745	45.8415	Molecular Function: transcription factor activity, sequence-specific DNA binding (GO:0003700);; Cellular Component: nucleus (GO:0005634);; Biological Process: regulation of cellular amino acid metabolic process (GO:0006521);; Biological Process: cellular response to starvation (GO:0009267);; Biological Process: response to bacterium (GO:0009617);; Biological Process: response to salt stress (GO:0…
ClabZIP60	Cla013375	0.158016	0.061967	0.385063	0.201682	0.119298	0.216918	0.463281	0.266499	0.094256	0.065763	0.562199	0.240739	0.321742	0.094141	0.301993	0.239292	Molecular Function: DNA binding (GO:0003677);; Cellular Component: nucleus (GO:0005634);; Biological Process: pollen development (GO:0009555);; Biological Process: response to chemical (GO:0042221);; Biological Process: positive regulation of transcription, DNA-templated (GO:0045893);;
ClabZIP61	Cla018535	0	0	0	0	0	0	0	0	0	0	0	0	0	0	0	0	Molecular Function: binding (GO:0005488);;
ClabZIP62	Cla009927	17.7962	19.7463	18.6137	18.7187	16.8044	17.9674	16.343	17.0383	21.3779	22.4336	22.2362	22.0159	20.914	20.4745	21.3227	20.9037	Biological Process: MAPK cascade (GO:0000165);; Molecular Function: transcription factor activity, sequence-specific DNA binding (GO:0003700);; Molecular Function: calmodulin binding (GO:0005516);; Cellular Component: nucleus (GO:0005634);; Cellular Component: cytoplasm (GO:0005737);; Biological Process: regulation of transcription, DNA-templated (GO:0006355);; Biological Process: protein targeti…

## Sheet: ClabZIPs in watermelon leaves
Nomenclature	CGD	CK-l-1_FPKM	CK-l-3_FPKM	CK FPKM	RKN-l-2_FPKM	RKN-l-3_FPKM	RKN FPKM	RL-l-2_FPKM	RL-l-3_FPKM	RL FPKM	RR-l-1_FPKM	RR-l-3_FPKM	RR FPKM	GO_annotation
ClabZIP1	Cla005880	0.184424	0.771671	0.478048	0.130306	0.327284	0.228795	0.181601	0.193783	0.187692	0.175407	0.597564	0.386485	Biological Process: response to superoxide (GO:0000303);; Molecular Function: transcription factor activity, sequence-specific DNA binding (GO:0003700);; Cellular Component: nucleus (GO:0005634);; Biological Process: regulation of transcription, DNA-templated (GO:0006355);; Biological Process: regulation of cellular amino acid metabolic process (GO:0006521);; Biological Process: cell death (GO:00…
ClabZIP2	Cla000383	8.17052	8.11264	8.14158	6.95561	8.47611	7.71586	9.0488	6.55136	7.80008	8.45975	8.30654	8.38315	Biological Process: response to superoxide (GO:0000303);; Molecular Function: transcription factor activity, sequence-specific DNA binding (GO:0003700);; Molecular Function: protein binding (GO:0005515);; Cellular Component: nucleus (GO:0005634);; Biological Process: circadian rhythm (GO:0007623);; Biological Process: cell death (GO:0008219);; Biological Process: response to xenobiotic stimulus (…
ClabZIP3	Cla014048	0.246972	1.0207	0.633836	0.163403	0.914764	0.539084	0.700142	0.415567	0.557855	0.620052	0.787297	0.703674	Molecular Function: DNA binding (GO:0003677);; Molecular Function: transcription factor activity, sequence-specific DNA binding (GO:0003700);; Molecular Function: binding (GO:0005488);; Cellular Component: nucleus (GO:0005634);; Biological Process: regulation of cellular amino acid metabolic process (GO:0006521);; Biological Process: cellular response to starvation (GO:0009267);; Biological Proce…
ClabZIP4	Cla014195	17.5336	20.0669	18.8002	19.9473	19.8806	19.9139	23.1459	18.9776	21.0618	20.7691	21.9843	21.3767	Molecular Function: DNA binding (GO:0003677);; Molecular Function: transcription factor activity, sequence-specific DNA binding (GO:0003700);; Cellular Component: nucleus (GO:0005634);; Biological Process: regulation of transcription, DNA-templated (GO:0006355);; Biological Process: response to stress (GO:0006950);; Biological Process: signal transduction (GO:0007165);; Biological Process: respon…
ClabZIP5	Cla014247	0	0	0	0	0	0	0	0	0	0	0	0	Biological Process: response to superoxide (GO:0000303);; Molecular Function: transcription factor activity, sequence-specific DNA binding (GO:0003700);; Cellular Component: nucleus (GO:0005634);; Cellular Component: cytoplasm (GO:0005737);; Biological Process: regulation of transcription, DNA-templated (GO:0006355);; Biological Process: regulation of cellular amino acid metabolic process (GO:000…
ClabZIP6	Cla015627	2.17374	2.40077	2.28725	3.74846	4.12428	3.93637	17.4365	15.6234	16.5299	3.98136	1.67067	2.82602	Molecular Function: DNA binding (GO:0003677);; Molecular Function: transcription factor activity, sequence-specific DNA binding (GO:0003700);; Molecular Function: protein binding (GO:0005515);; Cellular Component: nucleus (GO:0005634);; Biological Process: regulation of transcription, DNA-templated (GO:0006355);; Biological Process: signal transduction (GO:0007165);; Biological Process: response …
ClabZIP7	Cla015828	0.335495	0.233032	0.284264	0.346531	0.725674	0.536103	0.199772	0.354134	0.276953	0.182941	0.832654	0.507798	Molecular Function: transcription factor activity, sequence-specific DNA binding (GO:0003700);; Biological Process: regulation of transcription, DNA-templated (GO:0006355);; Molecular Function: sequence-specific DNA binding (GO:0043565);; Biological Process: cellular response to zinc ion (GO:0071294);;
ClabZIP8	Cla015873	34.1107	30.203	32.1569	39.1982	37.2016	38.1999	40.4545	37.8183	39.1364	37.8122	35.232	36.5221	Molecular Function: DNA binding (GO:0003677);; Molecular Function: transcription factor activity, sequence-specific DNA binding (GO:0003700);; Cellular Component: nucleus (GO:0005634);; Cellular Component: cytosol (GO:0005829);; Biological Process: regulation of transcription, DNA-templated (GO:0006355);; Biological Process: sulfate transport (GO:0008272);; Biological Process: DNA mediated transf…
ClabZIP9	Cla015874	11.0963	10.3356	10.7159	12.1293	11.2546	11.692	16.3238	16.9273	16.6255	17.7614	14.9588	16.3601	Molecular Function: transcription factor activity, sequence-specific DNA binding (GO:0003700);; Cellular Component: nucleus (GO:0005634);; Cellular Component: cytosol (GO:0005829);; Biological Process: regulation of transcription, DNA-templated (GO:0006355);; Biological Process: sulfate transport (GO:0008272);; Biological Process: DNA mediated transformation (GO:0009294);; Biological Process: res…
ClabZIP10	Cla016019	24.001	18.6172	21.3091	20.7205	18.3342	19.5274	28.5625	22.397	25.4797	30.8829	32.8105	31.8467	Molecular Function: protein binding (GO:0005515);; Cellular Component: nucleus (GO:0005634);; Biological Process: response to water deprivation (GO:0009414);; Biological Process: response to light stimulus (GO:0009416);; Biological Process: response to salt stress (GO:0009651);; Biological Process: abscisic acid-activated signaling pathway (GO:0009738);; Biological Process: glucose mediated signa…
ClabZIP11	Cla020278	0.384167	0.61487	0.499518	0.302634	1.06944	0.686038	0.876816	0.642441	0.759629	0.756563	1.33411	1.04533	Molecular Function: transcription factor activity, sequence-specific DNA binding (GO:0003700);; Biological Process: regulation of transcription, DNA-templated (GO:0006355);; Molecular Function: sequence-specific DNA binding (GO:0043565);; Biological Process: cellular response to zinc ion (GO:0071294);;
ClabZIP12	Cla019809	13.1551	15.205	14.18	12.5672	12.1309	12.349	15.696	12.6837	14.1899	13.7335	14.7261	14.2298	Molecular Function: transcription factor activity, sequence-specific DNA binding (GO:0003700);; Molecular Function: binding (GO:0005488);; Cellular Component: nucleus (GO:0005634);; Biological Process: response to water deprivation (GO:0009414);; Biological Process: photomorphogenesis (GO:0009640);; Biological Process: response to salt stress (GO:0009651);; Biological Process: gibberellin biosynt…
ClabZIP13	Cla013418	4.91229	5.93224	5.42226	5.59215	5.8989	5.74552	6.85135	8.44463	7.64799	3.43235	1.99307	2.71271	Molecular Function: transcription factor activity, sequence-specific DNA binding (GO:0003700);; Cellular Component: nucleus (GO:0005634);; Biological Process: regulation of transcription, DNA-templated (GO:0006355);; Biological Process: sulfate transport (GO:0008272);; Biological Process: DNA mediated transformation (GO:0009294);; Biological Process: photomorphogenesis (GO:0009640);; Biological P…
ClabZIP14	Cla008649	1.8286	1.75451	1.79155	2.31145	2.08671	2.19908	1.39744	0.756689	1.07706	1.18883	1.43146	1.31015	Biological Process: MAPK cascade (GO:0000165);; Molecular Function: DNA binding (GO:0003677);; Molecular Function: transcription factor activity, sequence-specific DNA binding (GO:0003700);; Molecular Function: calmodulin binding (GO:0005516);; Cellular Component: nucleus (GO:0005634);; Cellular Component: cytoplasm (GO:0005737);; Biological Process: transcription, DNA-templated (GO:0006351);; Bi…
ClabZIP15	Cla008141	0	0	0	0	0	0	0	0	0	0	0	0	Molecular Function: transcription factor activity, sequence-specific DNA binding (GO:0003700);; Cellular Component: nucleus (GO:0005634);; Biological Process: regulation of transcription, DNA-templated (GO:0006355);; Biological Process: signal transduction (GO:0007165);; Biological Process: sulfate transport (GO:0008272);; Biological Process: DNA mediated transformation (GO:0009294);; Biological …
ClabZIP16	Cla011083	3.60059	4.59082	4.09571	3.45713	3.99255	3.72484	3.6901	2.61098	3.15054	2.81151	3.5372	3.17436	Molecular Function: DNA binding (GO:0003677);; Molecular Function: transcription factor activity, sequence-specific DNA binding (GO:0003700);; Cellular Component: nucleus (GO:0005634);; Biological Process: regulation of transcription, DNA-templated (GO:0006355);; Biological Process: response to xenobiotic stimulus (GO:0009410);; Biological Process: hormone-mediated signaling pathway (GO:0009755);…
ClabZIP17	Cla012295	0.219301	0.501276	0.360289	0.67172	0.406843	0.539281	0.222996	0.396402	0.309699	0	0.504843	0.252422	--
ClabZIP18	Cla021184	51.4031	42.1379	46.7705	64.6848	53.5531	59.119	62.7839	50.5388	56.6613	49.3659	52.8808	51.1233	Molecular Function: transcription factor activity, sequence-specific DNA binding (GO:0003700);; Molecular Function: protein binding (GO:0005515);; Cellular Component: nucleus (GO:0005634);; Cellular Component: cytoplasm (GO:0005737);; Biological Process: regulation of transcription, DNA-templated (GO:0006355);; Biological Process: response to stress (GO:0006950);; Biological Process: response to …
ClabZIP19	Cla021868	8.7673	8.46697	8.61713	8.79634	8.02607	8.41121	8.76359	9.00824	8.88591	9.09854	10.0479	9.57322	Molecular Function: DNA binding (GO:0003677);; Molecular Function: transcription factor activity, sequence-specific DNA binding (GO:0003700);; Molecular Function: protein binding (GO:0005515);; Cellular Component: nucleus (GO:0005634);; Biological Process: regulation of transcription, DNA-templated (GO:0006355);; Biological Process: response to xenobiotic stimulus (GO:0009410);; Biological Proces…
ClabZIP20	Cla021871	13.3683	14.7004	14.0344	17.882	18.1826	18.0323	12.8933	17.3476	15.1205	10.9269	8.26939	9.59813	Molecular Function: DNA binding (GO:0003677);; Molecular Function: transcription factor activity, sequence-specific DNA binding (GO:0003700);; Cellular Component: nucleus (GO:0005634);; Biological Process: regulation of transcription, DNA-templated (GO:0006355);; Biological Process: response to xenobiotic stimulus (GO:0009410);; Biological Process: endoplasmic reticulum unfolded protein response …
ClabZIP21	Cla004308	9.17492	7.88505	8.52998	8.56372	7.71932	8.14152	10.6881	10.0066	10.3473	12.0801	11.5495	11.8148	Molecular Function: transcription factor activity, sequence-specific DNA binding (GO:0003700);; Molecular Function: protein binding (GO:0005515);; Biological Process: transcription, DNA-templated (GO:0006351);; Biological Process: regulation of transcription, DNA-templated (GO:0006355);; Molecular Function: sequence-specific DNA binding (GO:0043565);; Biological Process: regulation of cellular pr…
ClabZIP22	Cla020959	1.46427	1.2958	1.38003	1.26041	1.52177	1.39109	0.082443	0.049681	0.066062	0.033411	0.354663	0.194037	Molecular Function: double-stranded DNA binding (GO:0003690);; Molecular Function: transcription factor activity, sequence-specific DNA binding (GO:0003700);; Molecular Function: protein binding (GO:0005515);; Cellular Component: nucleus (GO:0005634);; Biological Process: mRNA export from nucleus (GO:0006406);; Biological Process: positive regulation of cell proliferation (GO:0008284);; Biologica…
ClabZIP23	Cla020795	5.04938	4.09881	4.57409	7.56992	6.30375	6.93684	2.46762	2.81093	2.63927	3.96727	1.74539	2.85633	Molecular Function: DNA binding (GO:0003677);; Molecular Function: transcription factor activity, sequence-specific DNA binding (GO:0003700);; Cellular Component: nucleus (GO:0005634);; Biological Process: regulation of cellular amino acid metabolic process (GO:0006521);; Biological Process: cellular response to starvation (GO:0009267);; Biological Process: response to bacterium (GO:0009617);; Bi…
ClabZIP24	Cla020334	3.32302	2.98088	3.15195	2.45075	1.79678	2.12377	4.34814	3.43734	3.89274	3.85625	2.95653	3.40639	Biological Process: response to superoxide (GO:0000303);; Molecular Function: transcription factor activity, sequence-specific DNA binding (GO:0003700);; Cellular Component: nucleus (GO:0005634);; Cellular Component: cytoplasm (GO:0005737);; Biological Process: regulation of transcription, DNA-templated (GO:0006355);; Biological Process: regulation of cellular amino acid metabolic process (GO:000…
ClabZIP25	Cla009958	0.111303	0.310203	0.210753	0	0.096115	0.0480575	0.206977	0.131998	0.169488	0	0.389555	0.194777	Molecular Function: DNA binding (GO:0003677);; Molecular Function: transcription factor activity, sequence-specific DNA binding (GO:0003700);; Cellular Component: nucleus (GO:0005634);; Cellular Component: cytoplasm (GO:0005737);; Biological Process: regulation of cellular amino acid metabolic process (GO:0006521);; Biological Process: cellular response to starvation (GO:0009267);; Biological Pro…
ClabZIP26	Cla007293	19.2638	21.1941	20.2289	21.3695	24.2976	22.8335	19.498	25.4127	22.4554	17.3875	17.0655	17.2265	Molecular Function: transcription factor activity, sequence-specific DNA binding (GO:0003700);; Cellular Component: nucleus (GO:0005634);; Biological Process: regulation of transcription, DNA-templated (GO:0006355);; Biological Process: sulfate transport (GO:0008272);; Biological Process: DNA mediated transformation (GO:0009294);; Biological Process: response to xenobiotic stimulus (GO:0009410);;…
ClabZIP27	Cla014572	38.5675	30.1149	34.3412	47.8052	37.6336	42.7194	57.5538	49.4572	53.5055	58.5661	66.808	62.6871	Molecular Function: DNA binding (GO:0003677);; Molecular Function: transcription factor activity, sequence-specific DNA binding (GO:0003700);; Cellular Component: nucleus (GO:0005634);; Biological Process: regulation of cellular amino acid metabolic process (GO:0006521);; Biological Process: cellular response to starvation (GO:0009267);; Biological Process: response to bacterium (GO:0009617);; Bi…
ClabZIP28	Cla014501	10.5554	11.4454	11.0004	11.0878	9.74547	10.4166	7.27143	6.55437	6.9129	14.3883	10.4363	12.4123	Biological Process: MAPK cascade (GO:0000165);; Molecular Function: DNA binding (GO:0003677);; Molecular Function: transcription factor activity, sequence-specific DNA binding (GO:0003700);; Molecular Function: calmodulin binding (GO:0005516);; Cellular Component: nucleus (GO:0005634);; Cellular Component: cytoplasm (GO:0005737);; Biological Process: regulation of transcription, DNA-templated (GO…
ClabZIP29	Cla010797	0.691352	0.312625	0.501988	0.124247	0.136308	0.130277	1.15671	0.892098	1.0244	1.05241	0.131139	0.591775	Molecular Function: transcription factor activity, sequence-specific DNA binding (GO:0003700);; Cellular Component: nucleus (GO:0005634);; Biological Process: regulation of transcription, DNA-templated (GO:0006355);; Biological Process: regulation of cellular amino acid metabolic process (GO:0006521);; Biological Process: circadian rhythm (GO:0007623);; Biological Process: cellular response to st…
ClabZIP30	Cla007950	0	0	0	0	0	0	0	0	0	0	0	0	Molecular Function: DNA binding (GO:0003677);; Molecular Function: transcription factor activity, sequence-specific DNA binding (GO:0003700);; Cellular Component: nucleus (GO:0005634);; Cellular Component: cytoplasm (GO:0005737);; Biological Process: regulation of cellular amino acid metabolic process (GO:0006521);; Biological Process: cellular response to starvation (GO:0009267);; Biological Pro…
ClabZIP31	Cla007982	1.31397	1.11817	1.21607	1.83454	1.48839	1.66146	2.32375	1.99187	2.15781	2.65117	3.59656	3.12386	Biological Process: MAPK cascade (GO:0000165);; Molecular Function: transcription factor activity, sequence-specific DNA binding (GO:0003700);; Molecular Function: calmodulin binding (GO:0005516);; Cellular Component: nucleus (GO:0005634);; Cellular Component: cytoplasm (GO:0005737);; Biological Process: regulation of transcription, DNA-templated (GO:0006355);; Biological Process: protein targeti…
ClabZIP32	Cla013824	11.5035	12.1824	11.8429	10.8251	10.0201	10.4226	13.5898	9.96174	11.7758	15.4848	14.2698	14.8773	Molecular Function: transcription factor activity, sequence-specific DNA binding (GO:0003700);; Molecular Function: binding (GO:0005488);; Cellular Component: nucleus (GO:0005634);; Biological Process: regulation of transcription, DNA-templated (GO:0006355);; Biological Process: signal transduction (GO:0007165);; Biological Process: sulfate transport (GO:0008272);; Biological Process: DNA mediate…
ClabZIP33	Cla013813	14.1265	13.4474	13.7869	13.2617	13.6412	13.4514	12.5973	12.7178	12.6575	13.4177	15.2368	14.3272	Biological Process: response to superoxide (GO:0000303);; Molecular Function: DNA binding (GO:0003677);; Molecular Function: transcription factor activity, sequence-specific DNA binding (GO:0003700);; Molecular Function: protein binding (GO:0005515);; Cellular Component: nucleus (GO:0005634);; Biological Process: circadian rhythm (GO:0007623);; Biological Process: cell death (GO:0008219);; Biolog…
ClabZIP34	Cla013666	14.2781	15.2705	14.7743	15.9825	16.7394	16.3609	15.6148	16.5904	16.1026	15.783	16.5605	16.1718	Molecular Function: DNA binding (GO:0003677);; Molecular Function: transcription factor activity, sequence-specific DNA binding (GO:0003700);; Molecular Function: protein binding (GO:0005515);; Cellular Component: nucleus (GO:0005634);; Cellular Component: cytoplasm (GO:0005737);; Biological Process: regulation of transcription, DNA-templated (GO:0006355);; Biological Process: circadian rhythm (G…
ClabZIP35	Cla022056	8.04285	7.26424	7.65355	8.09342	11.7132	9.9033	7.94984	7.15087	7.55035	8.30356	8.94853	8.62605	Biological Process: MAPK cascade (GO:0000165);; Molecular Function: transcription factor activity, sequence-specific DNA binding (GO:0003700);; Molecular Function: calmodulin binding (GO:0005516);; Cellular Component: nucleus (GO:0005634);; Cellular Component: cytoplasm (GO:0005737);; Biological Process: regulation of transcription, DNA-templated (GO:0006355);; Biological Process: protein targeti…
ClabZIP36	Cla022235	8.26529	8.76215	8.51372	13.3977	11.8037	12.6007	12.6551	10.0537	11.3544	12.2477	14.0268	13.1372	Molecular Function: transcription factor activity, sequence-specific DNA binding (GO:0003700);; Cellular Component: nucleus (GO:0005634);; Biological Process: nucleocytoplasmic transport (GO:0006913);; Biological Process: response to xenobiotic stimulus (GO:0009410);; Biological Process: photomorphogenesis (GO:0009640);; Biological Process: hormone-mediated signaling pathway (GO:0009755);; Biolog…
ClabZIP37	Cla022315	38.269	36.5312	37.4001	36.4185	37.1794	36.7989	5.65766	5.60829	5.63297	7.81252	8.98138	8.39695	Molecular Function: double-stranded DNA binding (GO:0003690);; Molecular Function: transcription factor activity, sequence-specific DNA binding (GO:0003700);; Cellular Component: nucleus (GO:0005634);; Biological Process: mRNA export from nucleus (GO:0006406);; Molecular Function: zinc ion binding (GO:0008270);; Biological Process: positive regulation of cell proliferation (GO:0008284);; Biologic…
ClabZIP38	Cla022469	0.206739	0.203308	0.205023	0.21894	0.254293	0.236617	0.271122	0.210739	0.24093	0.192256	0.251421	0.221838	Molecular Function: DNA binding (GO:0003677);; Molecular Function: transcription factor activity, sequence-specific DNA binding (GO:0003700);; Cellular Component: nucleus (GO:0005634);; Biological Process: regulation of transcription, DNA-templated (GO:0006355);; Biological Process: regulation of cellular amino acid metabolic process (GO:0006521);; Biological Process: cellular response to starvat…
ClabZIP39	Cla022580	17.1198	17.2619	17.1909	15.8363	19.6374	17.7368	8.02398	13.9877	11.0058	21.9834	17.8211	19.9023	Molecular Function: DNA binding (GO:0003677);; Molecular Function: transcription factor activity, sequence-specific DNA binding (GO:0003700);; Cellular Component: nucleus (GO:0005634);; Biological Process: response to water deprivation (GO:0009414);; Biological Process: photoperiodism (GO:0009648);; Biological Process: response to salt stress (GO:0009651);; Biological Process: abscisic acid-activ…
ClabZIP40	Cla022644	0	0.492823	0.246412	0	0	0	0	0.063713	0.0318565	0	0.325337	0.162668	Molecular Function: DNA binding (GO:0003677);; Molecular Function: transcription factor activity, sequence-specific DNA binding (GO:0003700);; Cellular Component: nucleus (GO:0005634);; Biological Process: regulation of cellular amino acid metabolic process (GO:0006521);; Biological Process: cellular response to starvation (GO:0009267);; Biological Process: response to xenobiotic stimulus (GO:000…
ClabZIP41	Cla015138	1.217	1.25054	1.23377	0.169319	0.968639	0.568979	1.77994	1.08389	1.43191	2.17712	3.5167	2.84691	Molecular Function: transcription factor activity, sequence-specific DNA binding (GO:0003700);; Biological Process: protein targeting to vacuole (GO:0006623);; Biological Process: cellular response to starvation (GO:0009267);; Biological Process: vesicle-mediated transport (GO:0016192);; Molecular Function: sequence-specific DNA binding (GO:0043565);; Biological Process: positive regulation of tr…
ClabZIP42	Cla014803	17.3666	17.3306	17.3486	16.4147	15.0354	15.725	20.8706	18.7982	19.8344	23.7003	30.3928	27.0466	Molecular Function: transcription factor activity, sequence-specific DNA binding (GO:0003700);; Molecular Function: binding (GO:0005488);; Cellular Component: nucleus (GO:0005634);; Biological Process: response to water deprivation (GO:0009414);; Biological Process: photomorphogenesis (GO:0009640);; Biological Process: response to salt stress (GO:0009651);; Biological Process: gibberellin biosynt…
ClabZIP43	Cla015019	15.957	15.6147	15.7859	14.1948	15.7699	14.9824	15.2716	14.9785	15.125	14.5926	14.9976	14.7951	Molecular Function: transcription factor activity, sequence-specific DNA binding (GO:0003700);; Molecular Function: binding (GO:0005488);; Cellular Component: nucleus (GO:0005634);; Biological Process: regulation of transcription, DNA-templated (GO:0006355);; Biological Process: sulfate transport (GO:0008272);; Biological Process: DNA mediated transformation (GO:0009294);; Biological Process: res…
ClabZIP44	Cla016247	0.018781	0	0.0093905	0.020288	0	0.010144	0.03255	0	0.016275	0	0	0	Molecular Function: transcription factor activity, sequence-specific DNA binding (GO:0003700);; Cellular Component: nucleus (GO:0005634);; Cellular Component: cytoplasm (GO:0005737);; Biological Process: regulation of transcription, DNA-templated (GO:0006355);; Biological Process: response to xenobiotic stimulus (GO:0009410);; Biological Process: response to water deprivation (GO:0009414);; Biolo…
ClabZIP45	Cla008839	23.4268	25.2199	24.3234	25.9865	26.4925	26.2395	25.0017	22.1772	23.5895	21.884	25.3344	23.6092	Molecular Function: transcription factor activity, sequence-specific DNA binding (GO:0003700);; Molecular Function: binding (GO:0005488);; Cellular Component: nucleus (GO:0005634);; Biological Process: regulation of transcription, DNA-templated (GO:0006355);; Molecular Function: sequence-specific DNA binding (GO:0043565);; Biological Process: biological regulation (GO:0065007);; Biological Proces…
ClabZIP46	Cla008917	0.241721	0.490778	0.36625	0.595729	1.13901	0.867369	0.518458	0.405178	0.461818	0.435119	0.653494	0.544307	Molecular Function: transcription factor activity, sequence-specific DNA binding (GO:0003700);; Molecular Function: protein binding (GO:0005515);; Cellular Component: nucleus (GO:0005634);; Cellular Component: plasma membrane (GO:0005886);; Biological Process: response to xenobiotic stimulus (GO:0009410);; Biological Process: response to water deprivation (GO:0009414);; Biological Process: photom…
ClabZIP47	Cla017361	28.3061	25.2335	26.7698	25.2514	30.1269	27.6891	40.0583	34.5681	37.3132	27.7816	39.8402	33.8109	Molecular Function: transcription factor activity, sequence-specific DNA binding (GO:0003700);; Cellular Component: nucleus (GO:0005634);; Cellular Component: cytoplasm (GO:0005737);; Biological Process: regulation of cellular amino acid metabolic process (GO:0006521);; Biological Process: protein targeting to vacuole (GO:0006623);; Biological Process: cellular response to starvation (GO:0009267)…
ClabZIP48	Cla002873	40.7378	36.516	38.6269	39.6211	35.7021	37.6616	38.6003	30.2776	34.439	36.0001	46.7521	41.3761	Biological Process: MAPK cascade (GO:0000165);; Molecular Function: transcription factor activity, sequence-specific DNA binding (GO:0003700);; Molecular Function: calmodulin binding (GO:0005516);; Cellular Component: nucleus (GO:0005634);; Cellular Component: cytoplasm (GO:0005737);; Biological Process: regulation of transcription, DNA-templated (GO:0006355);; Biological Process: protein targeti…
ClabZIP49	Cla017444	7.19231	5.72283	6.45757	6.5803	6.25422	6.41726	6.90261	7.60572	7.25417	8.27008	13.0537	10.6619	Molecular Function: DNA binding (GO:0003677);; Molecular Function: binding (GO:0005488);; Cellular Component: nucleus (GO:0005634);; Cellular Component: endoplasmic reticulum (GO:0005783);; Biological Process: signal transduction (GO:0007165);; Biological Process: response to red or far red light (GO:0009639);; Biological Process: post-embryonic development (GO:0009791);; Biological Process: hype…
ClabZIP50	Cla017522	0.234094	0.251195	0.242645	0.524286	0.274208	0.399247	0.315153	0.345572	0.330363	0.049468	0.129288	0.089378	Biological Process: MAPK cascade (GO:0000165);; Molecular Function: DNA binding (GO:0003677);; Molecular Function: transcription factor activity, sequence-specific DNA binding (GO:0003700);; Molecular Function: calmodulin binding (GO:0005516);; Cellular Component: nucleus (GO:0005634);; Cellular Component: cytoplasm (GO:0005737);; Biological Process: nucleobase-containing compound metabolic proce…
ClabZIP51	Cla017696	0.584189	0.942701	0.763445	0.947324	0	0.473662	2.50059	0.538624	1.51961	0	4.19926	2.09963	Molecular Function: transcription factor activity, sequence-specific DNA binding (GO:0003700);; Molecular Function: GTP binding (GO:0005525);; Cellular Component: nucleus (GO:0005634);; Biological Process: regulation of transcription, DNA-templated (GO:0006355);; Biological Process: signal transduction (GO:0007165);; Biological Process: response to xenobiotic stimulus (GO:0009410);; Biological Pr…
ClabZIP52	Cla017709	4.73558	4.12063	4.42811	4.64013	3.72167	4.1809	3.94473	7.09704	5.52089	5.3766	4.13859	4.7576	Molecular Function: binding (GO:0005488);; Biological Process: cellular process (GO:0009987);;
ClabZIP53	Cla011901	38.6803	37.8134	38.2468	56.2374	45.404	50.8207	45.3421	39.9032	42.6227	47.5996	35.271	41.4353	Biological Process: MAPK cascade (GO:0000165);; Molecular Function: DNA binding (GO:0003677);; Molecular Function: transcription factor activity, sequence-specific DNA binding (GO:0003700);; Molecular Function: calmodulin binding (GO:0005516);; Cellular Component: nucleus (GO:0005634);; Cellular Component: cytoplasm (GO:0005737);; Biological Process: transcription, DNA-templated (GO:0006351);; Bi…
ClabZIP54	Cla022943	16.8181	16.3457	16.5819	17.9627	20.3683	19.1655	14.3933	16.3121	15.3527	13.6106	10.0038	11.8072	Molecular Function: DNA binding (GO:0003677);; Molecular Function: binding (GO:0005488);; Biological Process: protein glycosylation (GO:0006486);; Biological Process: response to mechanical stimulus (GO:0009612);; Biological Process: calcium-mediated signaling (GO:0019722);; Biological Process: single-organism cellular process (GO:0044763);; Biological Process: regulation of cellular process (GO:…
ClabZIP55	Cla023140	0	0	0	0	0	0	0	0	0	0.023669	0	0.0118345	Molecular Function: DNA binding (GO:0003677);; Molecular Function: transcription factor activity, sequence-specific DNA binding (GO:0003700);; Cellular Component: nucleus (GO:0005634);; Biological Process: circadian rhythm (GO:0007623);; Biological Process: response to xenobiotic stimulus (GO:0009410);; Biological Process: response to water deprivation (GO:0009414);; Biological Process: response …
ClabZIP56	Cla023348	5.56684	5.69335	5.63009	8.32964	11.7401	10.0349	16.527	13.2257	14.8763	5.3197	4.68984	5.00477	Molecular Function: transcription factor activity, sequence-specific DNA binding (GO:0003700);; Cellular Component: nucleus (GO:0005634);; Biological Process: regulation of transcription, DNA-templated (GO:0006355);; Biological Process: signal transduction (GO:0007165);; Biological Process: sulfate transport (GO:0008272);; Biological Process: DNA mediated transformation (GO:0009294);; Biological …
ClabZIP57	Cla023484	17.0586	13.2589	15.1588	16.5739	17.3403	16.9571	14.4111	12.0837	13.2474	13.6751	41.0463	27.3607	Biological Process: immune system process (GO:0002376);; Biological Process: defense response (GO:0006952);; Biological Process: ER-nucleus signaling pathway (GO:0006984);; Biological Process: metabolic process (GO:0008152);; Biological Process: hormone-mediated signaling pathway (GO:0009755);; Biological Process: response to endoplasmic reticulum stress (GO:0034976);; Cellular Component: intrace…
ClabZIP58	Cla016491	2.64688	1.77327	2.21007	2.46518	2.94718	2.70618	4.73632	3.73116	4.23374	4.24751	4.33672	4.29212	Molecular Function: DNA binding (GO:0003677);; Molecular Function: transcription factor activity, sequence-specific DNA binding (GO:0003700);; Cellular Component: nucleus (GO:0005634);; Biological Process: regulation of transcription, DNA-templated (GO:0006355);; Biological Process: response to water deprivation (GO:0009414);; Biological Process: response to bacterium (GO:0009617);; Biological Pr…
ClbZIP59	Cla016581	61.3639	65.8899	63.6269	80.0545	86.7215	83.388	59.5094	55.502	57.5057	68.5394	75.52	72.0297	Molecular Function: transcription factor activity, sequence-specific DNA binding (GO:0003700);; Cellular Component: nucleus (GO:0005634);; Biological Process: regulation of cellular amino acid metabolic process (GO:0006521);; Biological Process: cellular response to starvation (GO:0009267);; Biological Process: response to bacterium (GO:0009617);; Biological Process: response to salt stress (GO:0…
ClabZIP60	Cla013375	0.135562	0.084308	0.109935	0	0.414247	0.207123	0.281616	0.35096	0.316288	0.065567	0	0.0327835	Molecular Function: DNA binding (GO:0003677);; Cellular Component: nucleus (GO:0005634);; Biological Process: pollen development (GO:0009555);; Biological Process: response to chemical (GO:0042221);; Biological Process: positive regulation of transcription, DNA-templated (GO:0045893);;
ClabZIP61	Cla018535	0	0	0	0	0	0	0	0	0	0	0	0	Molecular Function: binding (GO:0005488);;
ClabZIP62	Cla009927	12.0377	12.0134	12.0256	13.6266	13.6456	13.6361	13.0284	12.8512	12.9398	11.5651	11.8023	11.6837	Biological Process: MAPK cascade (GO:0000165);; Molecular Function: transcription factor activity, sequence-specific DNA binding (GO:0003700);; Molecular Function: calmodulin binding (GO:0005516);; Cellular Component: nucleus (GO:0005634);; Cellular Component: cytoplasm (GO:0005737);; Biological Process: regulation of transcription, DNA-templated (GO:0006355);; Biological Process: protein targeti…
